# Supplementary material for: Jurisdictional Comparison in the Utilization and Valorization of Animal By-Products of Slaughterhouse-Origin: A Global Review
Source: Foods. 2026 Apr 10;15(8):1324. doi: 10.3390/foods15081324 (PMC13114427; doi:10.3390/foods15081324)
Supplement: Supplementary file 1 [file foods-15-01324-s001.zip]

Archive with 1 entries (1 files):
- foods-4222392-supplementary.pdf
